# Supplementary material for: Synergistic Antibiotic Activity of Ricini Semen Extract with Oxacillin against Methicillin-Resistant Staphylococcus aureus
Source: Antibiotics (Basel). 2023 Feb 6;12(2):340. doi: 10.3390/antibiotics12020340 (PMC9952580; doi:10.3390/antibiotics12020340)
Supplement: Supplementary file 1 [file antibiotics-12-00340-s001.zip]

Archive with 1 entries (1 files):
- antibiotics-2189076-supplementary.pdf
